# Supplementary material for: Classification of Heterotic Groups and Prediction of Heterosis in Sorghum Based on Whole-Genome Resequencing
Source: Int J Mol Sci. 2025 Aug 18;26(16):7950. doi: 10.3390/ijms26167950 (PMC12386226; doi:10.3390/ijms26167950)
Supplement: Supplementary file 1 [file ijms-26-07950-s001.zip]

Archive with 4 entries (4 files):
- Table S4. Special combining ability effect of main agronomic characters of hybrid combinations.xlsx
- Table S1. List of sorghum materials used in this study.xlsx
- Table S2. Molecular genetic distance between 96 samples.xlsx
- Table S3. Mid parent and super parent advantages of 10 agronomic traits in sorghum hybrid combinations.xlsx
