# Supplementary material for: Classification of Heterotic Groups and Prediction of Heterosis in Sorghum Based on Whole-Genome Resequencing
Source: Int J Mol Sci. 2025 Aug 18;26(16):7950. doi: 10.3390/ijms26167950 (PMC12386226; doi:10.3390/ijms26167950)
Supplement: Supplementary file 1 [file ijms-26-07950-s001.zip › Table S4. Special combining ability effect of main agronomic characters of hybrid combinations.xlsx]

## Sheet: Sheet1
Table S4. Special combining ability effect of main agronomic characters of hybrid combinations
Crosses		Agronomic traits
		GY	PWT	TKW	PL	PH	SD	DF	DM	TL	BIY
428A	E8	9.52	20.13	6.3	-1.55	2.07	-0.98	-1.82	-2.33	-9.09	6.67
428A	307fu	9.83	24.41	-4.64	-1.82	-9.33	-6.05	6.33	-1.39	12.73	-3.01
428A	14T22	12.42	20.3	24.61	2.37	20.49	-4.47	1.86	-1.77	-81.82	8.79
428A	157	-16.52	-5.39	-14.52	3.14	-0.27	-0.63	-3.42	-3.27	85.45	-14.62
428A	3618	0.48	25.03	-7.16	8.58	-4.05	-1.51	1.22	1.42	-21.21	-3.65
428A	124fu	-2.55	-2.52	-1.1	0.94	2.44	12.12	0.42	4.13	17.58	-8.08
428A	JinR7	-5.73	-27.82	-2.89	-7.58	-4.79	3.36	-5.65	1.98	-23.64	3.46
428A	Meiza	-7.45	-10.37	-0.6	-4.07	-6.55	-1.83	1.06	1.23	20	10.44
521A	E8	9.9	28.93	7.59	0.16	0.36	5.89	-4.7	-0.55	17.58	6.23
521A	307fu	-32.71	13.09	4.91	-10.41	-1.57	-4.67	4.74	-0.36	20	-0.08
521A	14T22	-2.54	-6.88	-13.56	-2.02	-3.73	3.9	0.26	0.76	41.82	-7.68
521A	157	7.16	48.87	3.76	-1.84	-1.42	4.24	-2.46	0.01	-23.64	3.44
521A	3618	4.11	35.76	-6.04	2.24	-5.79	-11.7	2.18	0.2	-13.94	-22.68
521A	124fu	-0.77	-0.49	-10.33	3.59	-5.7	2.35	2.66	2.17	-13.94	9.23
521A	JinR7	10.91	6.26	11.53	1.31	16.23	1.06	-4.7	-2.98	3.03	18.39
521A	Meiza	3.94	17.06	2.12	6.98	1.63	-1.09	2.02	0.76	-30.91	-6.86
170A	E8	-14.34	-38.24	-11.18	0.16	-5.16	7.72	-2.94	4.41	10.3	-10.17
170A	307fu	-2.45	-18.43	-5.62	4.84	-19.17	-3.23	1.38	2.35	12.73	4.07
170A	14T22	-7.13	-29.41	-5.58	-0.78	2.69	-3.8	0.74	-2.52	15.15	1.9
170A	157	10.79	35.37	6.96	2.73	0.13	9.91	-0.7	1.23	7.88	15.32
170A	3618	14.04	36.62	15.57	-0.94	6.12	-6.7	1.38	1.42	-21.21	-11.62
170A	124fu	-2.74	-18.58	-6.89	-13.08	0.72	4.46	1.86	-11.6	-1.82	-0.34
170A	JinR7	-5.95	-40.05	-7.5	0.05	-1.58	2.69	-2.94	1.98	-4.24	-2.29
170A	Meiza	7.78	1.44	14.23	7.02	16.25	-11.05	1.22	2.73	-18.79	3.13
I15A	E8	1.55	-2.63	-0.15	2.57	6.39	3.66	4.9	-0.36	5.45	1.31
I15A	307fu	4.54	6.46	-5.1	3.69	-10.25	0.83	19.44	0.57	-89.09	-8.45
I15A	14T22	-5.09	-16.25	-4.22	0.53	-1.02	2.37	-24.68	0.2	29.7	-6.85
I15A	157	4.86	36.66	5.95	5.24	-3.3	4.02	2.02	0.2	-55.15	6.49
I15A	3618	2.19	23.67	1.62	0.43	1.1	-2.48	9.21	-0.36	51.52	21.98
I15A	124fu	-1.56	-5.57	7.17	-8.4	3.07	-14.24	10.97	1.6	-45.45	-3.58
I15A	JinR7	1.17	-16.35	-3.45	2.8	0.46	9.29	4.9	0.2	10.3	-1.82
I15A	Meiza	-7.67	-13.57	-1.83	-6.86	3.54	-3.46	-26.75	-2.05	92.73	-9.07
307A	E8	3.21	13.58	-3.69	-1.34	4.97	-2.5	1.54	-1.77	-4.24	4.46
307A	307fu	1.47	11.43	8.77	-0.41	-8.33	2.37	-19.72	-0.08	-21.21	15.49
307A	14T22	-8.8	-12.1	-10.71	-2.33	-0.83	-6.68	9.05	1.79	0.61	-14.72
307A	157	5.98	53.02	12.25	-3.54	9.84	-3.78	6.33	0.29	12.73	8.57
307A	3618	-10.83	11.14	-3.52	-3.35	-0.53	2.62	10.97	1.98	-35.76	-21.91
307A	124fu	4.4	18.7	1.36	3.49	8.23	3.35	-25.63	-0.55	3.03	-0.19
307A	JinR7	14.03	17.44	8.99	11.27	-9.43	-1.12	7.93	-1.21	39.39	10.2
307A	Meiza	-9.48	-8.53	-13.45	-3.78	-3.92	5.75	9.53	-0.46	5.45	-1.9
JinchangzaoA	E8	-2.32	-13.06	4.65	3.39	0.45	-2	6.17	0.48	7.88	0.6
JinchangzaoA	307fu	13.2	15.67	7.61	1.59	-16.07	-2.54	-22.76	-0.08	29.7	-8.42
JinchangzaoA	14T22	7.98	3.72	3.86	2.83	-1.51	12.35	8.57	1.04	51.52	21.22
JinchangzaoA	157	-13.61	-9.79	-3.64	-6.31	10.57	-13.16	7.13	1.04	-52.73	-0.3
JinchangzaoA	3618	-1.49	9.9	-6.29	-9.21	3.43	14.46	-24.04	-1.77	34.55	7.04
JinchangzaoA	124fu	-5.43	-17.49	10.79	0.54	-2.25	-3.14	10.97	1.7	-23.64	1.05
JinchangzaoA	JinR7	-3.15	-30.24	-6.14	-2.5	8.88	0.84	4.9	-1.21	-45.45	-18.98
JinchangzaoA	Meiza	4.83	2.99	-10.83	9.67	-3.5	-6.81	9.05	-1.21	-1.82	-2.21
4190A	E8	-14.73	-43.56	-1.75	-5.26	-1.49	-7.47	-0.54	-0.36	-13.94	-14.39
4190A	307fu	2.52	-16.1	-10.06	2.15	-14.08	8.81	3.78	-0.18	7.88	-6.73
4190A	14T22	-1.54	-25.75	2.35	-1.02	-7.42	-5.07	3.14	-0.55	-47.88	-3.56
4190A	157	3.16	8.85	-3.89	0.81	1.94	-4.38	-5.97	0.2	22.42	-9.87
4190A	3618	-4.13	-8.75	14.07	2.64	9.82	4.29	-0.06	-1.11	32.12	30.45
4190A	124fu	6.47	-8.84	1.11	9.26	7.67	-0.79	1.7	0.85	51.52	2.42
4190A	JinR7	2.87	-32.24	-5.55	-3.02	2.31	-8.35	-3.1	0.95	-9.09	-3.63
4190A	Meiza	5.38	-7.84	3.72	-5.56	1.24	12.96	1.06	0.2	-43.03	5.32
QL33A	E8	7.21	-0.95	-1.78	1.86	-7.61	-4.31	-2.62	0.48	-13.94	5.29
QL33A	307fu	3.6	-5.65	4.12	0.37	78.8	4.48	6.81	-0.83	27.27	7.12
QL33A	14T22	4.7	-8.92	3.24	0.43	-8.66	1.4	1.06	1.04	-9.09	0.91
QL33A	157	-1.82	10.33	-6.87	-0.23	-17.48	3.77	-2.94	0.29	3.03	-9.02
QL33A	3618	-4.37	0.9	-8.26	-0.38	-10.1	1.02	-0.86	-1.77	-26.06	0.39
QL33A	124fu	2.17	-6.56	-2.11	3.66	-14.18	-4.11	-2.94	1.7	12.73	-0.51
QL33A	JinR7	-14.15	-45.7	5.02	-2.32	-12.07	-7.77	-1.34	0.29	29.7	-5.33
QL33A	Meiza	2.68	-3.16	6.64	-3.4	-8.7	5.53	2.82	-1.21	-23.64	1.16
Max		14.04	53.02	24.61	11.27	78.8	14.46	19.44	4.41	92.73	30.45
Min		-32.71	-45.7	-14.52	-13.08	-19.17	-14.24	-26.75	-11.6	-89.09	-22.68
1DF, days to flowering; DM, days to maturity; PH, plant height (cm); PL, panicle length (cm); PWT, panicle weight (g); BIY, fresh biomass yield; TKW, thousand kernel weight (g); GY, grain yield (tons ha-1); SD, Stem diameter; TL, Tiller
