# Supplementary material for: Classification of Heterotic Groups and Prediction of Heterosis in Sorghum Based on Whole-Genome Resequencing
Source: Int J Mol Sci. 2025 Aug 18;26(16):7950. doi: 10.3390/ijms26167950 (PMC12386226; doi:10.3390/ijms26167950)
Supplement: Supplementary file 1 [file ijms-26-07950-s001.zip › Table S1. List of sorghum materials used in this study.xlsx]

## Sheet: Sheet1
Table S1. List of sorghum materials used in this study
No.	Name	Phenotype
B1	2055A	male sterile line
B2	428A	male sterile line
B3	521A	male sterile line
B4	170A	male sterile line
B5	I15A	male sterile line
B6	307A	male sterile line
B7	7201A	male sterile line
B8	Zhe15A	male sterile line
B9	Shen421A	male sterile line
B10	Shen7050A	male sterile line
B11	JinchangzaoA	male sterile line
B12	Hei30A	male sterile line
B13	SideralA	male sterile line
B14	YuanxinA	male sterile line
B15	Ba21A	male sterile line
B16	JiuaiA	male sterile line
B17	Chi4A	male sterile line
B18	3262A	male sterile line
B19	Cuo1A	male sterile line
B20	ICS-12A	male sterile line
B21	ICS-21A	male sterile line
B22	ICS-24A	male sterile line
B23	AT×378A	male sterile line
B24	HuobocuoA	male sterile line
B25	XiaochunmiA	male sterile line
B26	Nenbuyu4A	male sterile line
B27	T×623A	male sterile line
B28	Zhe13A	male sterile line
B29	A2T×624A	male sterile line
B30	A2T×3197A	male sterile line
B31	1105A	male sterile line
B34	2SM407A	male sterile line
B35	2SM597A	male sterile line
B36	407A	male sterile line
B37	18T1	male sterile line
B38	18T4	male sterile line
B39	314A	male sterile line
B40	1230A	male sterile line
B41	2731A	male sterile line
B42	4190A	male sterile line
B43	QL34A	male sterile line
B44	QL33A	male sterile line
B45	Hei11A	male sterile line
B46	P04A	male sterile line
B47	406A	male sterile line
B48	Heisui9201A	male sterile line
B49	Heisui9202A	male sterile line
B50	Ding45Anian	male sterile line
B51	E8	restorer line
B52	0-30	restorer line
B53	219	restorer line
B54	307fu	restorer line
B55	136	restorer line
B56	14T22	restorer line
B57	Jiwan	restorer line
B58	Nan133	restorer line
B59	157	restorer line
B60	L9198	restorer line
B61	4752	restorer line
B62	9060	restorer line
B63	123	restorer line
B64	3618	restorer line
B65	124	restorer line
B66	127	restorer line
B67	D26	restorer line
B68	D28	restorer line
B69	D29	restorer line
B70	D210	restorer line
B71	H21	restorer line
B72	9910	restorer line
B73	140R	restorer line
B74	16shenF0-01	restorer line
B75	16shenF5-27	restorer line
B76	16shen16019	restorer line
B77	16shenF16037	restorer line
B78	JinR7	restorer line
B79	Nan207	restorer line
B80	83fu	restorer line
B81	Nian.zhangwei	restorer line
B82	Hanianwangai	restorer line
B83	Shanxi31nian	restorer line
B84	Baicheng red midge	restorer line
B85	Neimeng	restorer line
B86	S01	restorer line
B87	Chuannuo	restorer line
B88	Zaohui	restorer line
B89	C-chi-21	restorer line
B90	06P3-5	restorer line
B91	05Ⅵ106S	restorer line
B92	W35	restorer line
B93	W38	restorer line
B94	YR-1	restorer line
B95	TL111R	restorer line
B96	LR25	restorer line
B97	Meiza	restorer line
B98	Shiyong	restorer line
