# Supplementary material for: Classification of Heterotic Groups and Prediction of Heterosis in Sorghum Based on Whole-Genome Resequencing
Source: Int J Mol Sci. 2025 Aug 18;26(16):7950. doi: 10.3390/ijms26167950 (PMC12386226; doi:10.3390/ijms26167950)
Supplement: Supplementary file 1 [file ijms-26-07950-s001.zip › Table S2. Molecular genetic distance between 96 samples.xlsx]

## Sheet: Sheet1
Table S2. Molecular genetic distance between 96 samples
	B1	B10	B11	B12	B13	B14	B15	B16	B17	B18	B19	B2	B20	B21	B22	B23	B24	B25	B26	B27	B28	B29	B3	B30	B31	B34	B35	B36	B37	B38	B39	B4	B40	B41	B42	B43	B44	B45	B46	B47	B48	B49	B5	B50	B51	B52	B53	B54	B55
B1
B10	0.00916949
B11	0.0143318	0.00900415
B12	0.0126377	0.00690706	0.00645372
B13	0.012193	0.00786947	0.0112824	0.00950273
B14	0.0101282	0.00642814	0.00844376	0.00683513	0.00138547
B15	0.0112968	0.00625441	0.0105471	0.0072707	0.00210163	0.00212826
B16	0.0123212	0.0075712	0.0107702	0.00989093	0.0103933	0.0116364	0.00946596
B17	0.0102939	0.0083387	0.0113411	0.00909806	0.00765078	0.00704857	0.00774774	0.0102767
B18	0.00860176	0.00906827	0.0102752	0.00923727	0.0090468	0.00586392	0.00900332	0.00848609	0.00968049
B19	0.00826638	0.00854116	0.00957302	0.00795232	0.0104111	0.00907238	0.00880674	0.00284246	0.0101559	0.00885596
B2	0.00829744	0.00542461	0.00892241	0.00743009	0.00798326	0.00665014	0.00721252	0.00782449	0.00445501	0.0078421	0.00949706
B20	0.00855157	0.00524768	0.00949148	0.00835308	0.00579129	0.00643538	0.00664382	0.0106105	0.00520988	0.00834024	0.00868081	0.00541861
B21	0.00954689	0.00530906	0.0123615	0.0109265	0.00696415	0.00640473	0.00719375	0.0112467	0.00388411	0.010963	0.0112811	0.00579627	0.0054185
B22	0.00962824	0.00627548	0.0115884	0.0110827	0.00702194	0.00734749	0.00888667	0.0121158	0.00361052	0.0121206	0.0114705	0.00718563	0.00723757	0.000510406
B23	0.00766823	0.00479652	0.0111657	0.00595298	0.00478029	0.00510639	0.00583586	0.00640381	0.00622803	0.00817406	0.00755718	0.00644391	0.00426405	0.00753897	0.00790914
B24	0.00829966	0.00645561	0.00869479	0.00639609	0.00880066	0.00669799	0.0106682	0.00105885	0.0104608	0.00890434	0.00253341	0.00653684	0.00647404	0.00981	0.0106148	0.00507032
B25	0.00895159	0.00978705	0.0132526	0.0107483	0.00764353	0.0067542	0.00725104	0.0106478	0.00757545	0.0107236	0.00865548	0.0067026	0.00552107	0.00706963	0.00649752	0.00514074	0.00785075
B26	0.00933548	0.00542044	0.0064925	0.00342666	0.0104338	0.00584298	0.00680713	0.00444843	0.0095259	0.00822516	0.00460408	0.00511632	0.00684001	0.0104829	0.010864	0.00386743	0.00224432	0.00715953
B27	0.00893336	0.00523624	0.0106422	0.0109954	0.00875034	0.00685753	0.0061143	0.0107615	0.00419916	0.009188	0.0112355	0.00587978	0.00603972	0.000260014	0.00105666	0.00616569	0.00876454	0.00640378	0.00972399
B28	0.011414	0.0118319	0.0104447	0.00976157	0.0136889	0.0110398	0.0107944	0.00270484	0.0119829	0.0109819	0.00242997	0.00919103	0.00983084	0.01422	0.0138589	0.00629104	0.00274911	0.00933721	0.00391977	0.0117825
B29	0.00604749	0.00571833	0.00939164	0.00652766	0.002677	0.00388301	0.00320738	0.00823958	0.00231136	0.00512871	0.00617781	0.00325737	0.00371406	0.00205487	0.00298124	0.0022799	0.00607436	0.00371618	0.00686698	0.0020164	0.00929733
B3	0.00507389	0.00579811	0.0150691	0.0106231	0.0105993	0.00981722	0.0111242	0.0103062	0.00596059	0.00916453	0.00848288	0.00626958	0.00662586	0.00712026	0.00691416	0.00707927	0.00770532	0.00936203	0.00847395	0.00660804	0.00909805	0.00601885
B30	0.0106773	0.00709054	0.0119991	0.00724967	0.00666248	0.00792866	0.00424756	0.0108154	0.00639691	0.00872024	0.00903711	0.00777601	0.00574687	0.00673385	0.00894537	0.00560443	0.00770832	0.00600836	0.0104459	0.00737774	0.0108007	0.00460623	0.0108366
B31	0.00924841	0.00788092	0.00903766	0.00775591	0.0108692	0.00886151	0.00912427	0.00281529	0.0107444	0.00695069	0.00217837	0.00652014	0.00540031	0.0104395	0.0108987	0.00573892	0.00070529	0.00781609	0.00338141	0.00908985	0.00206849	0.0060568	0.00657505	0.00919527
B34	0.00915873	0.00683636	0.0146143	0.0113397	0.00845874	0.00973224	0.00919362	0.00937328	0.00706331	0.0108541	0.00995056	0.00675844	0.00427579	0.00557324	0.00614634	0.00656918	0.00805371	0.00792179	0.00953748	0.00502388	0.0115462	0.00370514	0.00464913	0.00986823	0.00988271
B35	0.00525426	0.00642832	0.0121447	0.0113527	0.0102432	0.00781889	0.00878094	0.0104816	0.00779794	0.00856878	0.00877105	0.00537817	0.00473129	0.00766901	0.0068718	0.0087412	0.00830613	0.00968941	0.00796264	0.00793532	0.00986929	0.00543917	0.00406124	0.0105209	0.00896971	0.0060508
B36	0.00785469	0.00382689	0.0135143	0.00806267	0.00808202	0.0078141	0.00871961	0.00820507	0.00451747	0.0107282	0.008045	0.00443365	0.00392352	0.00496391	0.00556243	0.00553472	0.00796964	0.00647957	0.00706281	0.0041497	0.00853191	0.00360084	0.00391432	0.00950488	0.00819278	0.000282555	0.00396706
B37	0.013502	0.00636904	0.0120004	0.00743611	0.0077575	0.00681828	0.00693139	0.00929207	0.0114345	0.00942394	0.0095436	0.00915758	0.00823429	0.0103801	0.0105546	0.00580341	0.00785683	0.0102482	0.0074921	0.00987967	0.0108051	0.00471567	0.0112159	0.00804388	0.00898321	0.0124876	0.0095139	0.0108862
B38	0.00800309	0.00552305	0.0117137	0.00743188	0.00594226	0.00433005	0.00602806	0.00788585	0.00671546	0.00708872	0.00610173	0.00475801	0.00431275	0.00779489	0.00847139	0.00613815	0.00723325	0.00545409	0.00509499	0.00637332	0.00973943	0.00444154	0.0072338	0.00807458	0.00719731	0.00736073	0.00664	0.0063345	0.00548417
B39	0.00755175	0.010159	0.0156825	0.0102854	0.00813048	0.00757203	0.00661988	0.0119435	0.00954138	0.00791128	0.0110985	0.0071935	0.00824915	0.00992223	0.010324	0.00421093	0.00860015	0.0102862	0.0090829	0.00805231	0.0124297	0.00497282	0.00737617	0.0059704	0.0103071	0.0111053	0.00570935	0.00943725	0.00769251	0.00672936
B4	0.013019	0.00898721	0.0127028	0.00836395	0.00948911	0.00887792	0.00929745	0.00924165	0.00907758	0.0114772	0.00947606	0.00724748	0.00672722	0.00732654	0.00796399	0.00523509	0.00504581	0.00877571	0.00610788	0.00753196	0.0095659	0.00650992	0.0102709	0.00889647	0.0065067	0.0088308	0.00839372	0.00777057	0.00604584	0.00800576	0.00849897
B40	0.0102341	0.00719029	0.00760097	0.00531628	0.0103363	0.00738934	0.00823257	0.00569493	0.00831704	0.00782062	0.00598705	0.00526636	0.00882674	0.0101193	0.011509	0.00539073	0.00369291	0.00854108	0.00216012	0.00905522	0.00597733	0.00565633	0.00765163	0.0104165	0.00512908	0.0113722	0.00980852	0.00966724	0.00769322	0.00535678	0.00707139	0.00786714
B41	0.00824159	0.00868515	0.0094348	0.0074616	0.0104072	0.00786163	0.0107999	0.00105916	0.0113064	0.00728688	0.00216283	0.00817982	0.00791358	0.0123845	0.0124492	0.00668585	0.00178719	0.00966906	0.00304377	0.0112085	0.00280693	0.00608774	0.00973014	0.00813205	0.00143184	0.0109555	0.00902615	0.0091075	0.00881115	0.00639709	0.0103435	0.0076572	0.00627457
B42	0.0105799	0.00549395	0.0111324	0.00851847	0.00589577	0.00704201	0.00600996	0.0114179	0.00783752	0.0107642	0.00846247	0.00546047	0.00490486	0.00788591	0.00791744	0.0042434	0.00796566	0.00607375	0.00809886	0.00598682	0.0105636	0.00360269	0.00993461	0.00677006	0.00838131	0.00841497	0.00889555	0.00548898	0.00624015	0.00848358	0.00865373	0.00864396	0.00952875	0.00873694
B43	0.00870934	0.00528859	0.0122209	0.0104496	0.0100831	0.00983055	0.00960442	0.0106711	0.00638533	0.0109356	0.0096416	0.00364709	0.00684567	0.00603454	0.00671507	0.00856109	0.00877828	0.00767708	0.00728511	0.00610733	0.00937369	0.00322957	0.00755228	0.00793045	0.0092088	0.00686223	0.00619574	0.00568121	0.0089888	0.00695703	0.00969625	0.0107938	0.0105005	0.00886307	0.0072136
B44	0.00832344	0.00441908	0.0120961	0.0106123	0.00620101	0.00594162	0.00605482	0.0104255	0.00517256	0.00777626	0.0100232	0.00441875	0.00464164	0.00498046	0.00446341	0.00602496	0.00950416	0.00763032	0.00905042	0.00470349	0.0125162	0.00255183	0.00575425	0.00808522	0.00953754	0.00632643	0.00549429	0.00412989	0.00831434	0.00260992	0.00886683	0.00813052	0.0102166	0.00959827	0.00762843	0.00506275
B45	0.0108315	0.00543772	0.00727325	0.00206116	0.00827592	0.00650386	0.00682016	0.00565682	0.0104008	0.00673526	0.00543218	0.00509426	0.00540053	0.0105708	0.0131999	0.0027183	0.00347273	0.00880439	0.000707233	0.00919104	0.00401101	0.00460976	0.00943187	0.00735656	0.00414948	0.00786969	0.00878235	0.00648779	0.00585987	0.00465626	0.00721798	0.00572452	0.00323671	0.00495161	0.00729869	0.00771972	0.00837767
B46	0.0154038	0.00750459	0.0158958	0.00896333	0.00969191	0.00730076	0.00635519	0.0114539	0.0128877	0.00983806	0.0130146	0.00959543	0.0098397	0.0124299	0.0128401	0.00780256	0.0113362	0.0106228	0.00898712	0.0114722	0.0135366	0.00440745	0.0127221	0.00850221	0.0101967	0.0151188	0.0156049	0.0124761	0.00647617	0.010885	0.010431	0.0131103	0.0145612	0.0132914	0.0111472	0.0101688	0.0104279	0.00784355
B47	0.0103489	0.00953222	0.0175083	0.0142481	0.0153973	0.0166344	0.016282	0.0172314	0.00760763	0.014153	0.0143216	0.00592067	0.0115015	0.00825827	0.00828025	0.011365	0.0142169	0.0165502	0.0134716	0.00978709	0.0144347	0.00963175	0.00448928	0.0155578	0.0130205	0.00853273	0.00714652	0.00792072	0.0158615	0.0100092	0.0144953	0.0115478	0.013767	0.0150624	0.0149108	0.0114972	0.00823624	0.0159114	0.0186524
B48	0.00746776	0.00833001	0.01189	0.00687283	0.00706657	0.00518402	0.00693708	0.00840177	0.00582986	0.00839987	0.00725057	0.00621815	0.0052023	0.00457973	0.00551841	0.0048414	0.00723637	0.00646527	0.00834339	0.00424588	0.0079283	0.00433065	0.00855432	0.007818	0.00718878	0.00860761	0.00708022	0.00613189	0.00746762	0.00493551	0.00459895	0.00756339	0.00670237	0.00789004	0.0058058	0.00798278	0.00669486	0.00599129	0.0108451	0.0131348
B49	0.00817821	0.00584284	0.00879472	0.00767085	0.0082587	0.00654519	0.00620782	0.0046997	0.0077343	0.00916035	0.00258255	0.00736928	0.00713448	0.00868299	0.00983923	0.00382445	0.0029304	0.00808215	0.00501728	0.00690696	0.0042417	0.0033728	0.00925947	0.00606321	0.00331938	0.00852187	0.00745533	0.00789909	0.00548686	0.00590856	0.00737091	0.00617617	0.0054863	0.00332506	0.00827875	0.00813365	0.00861335	0.00512246	0.0100879	0.0146835	0.00483765
B5	0.0147188	0.00716854	0.00938886	0.00987223	0.00928028	0.0087935	0.0097511	0.00968931	0.00899946	0.0067238	0.00964833	0.00910292	0.00628655	0.00720927	0.00763967	0.00968862	0.00883034	0.0105389	0.00891086	0.00706724	0.0110745	0.00639947	0.0112551	0.0116193	0.0091758	0.010316	0.0125148	0.00968825	0.0130558	0.0108383	0.0120336	0.010555	0.00941043	0.00958018	0.0119685	0.0094132	0.00912432	0.00820033	0.0106168	0.0137261	0.00978775	0.00717155
B50	0.00942259	0.00354502	0.00841513	0.0068137	0.00803486	0.00678765	0.00894467	0.00906887	0.00457646	0.0102179	0.00923888	0.00679062	0.00508492	0.00255033	0.00230531	0.00756492	0.00801332	0.00710344	0.00903983	0.00261963	0.00971793	0.00292573	0.00686763	0.00710149	0.00832889	0.00522181	0.00569047	0.00511057	0.00904799	0.0100295	0.00876108	0.00926135	0.00908309	0.00837145	0.00808066	0.00636862	0.00423482	0.00873985	0.011949	0.00819723	0.00579503	0.00957174	0.00663004
B51	0.00879052	0.00795957	0.00993207	0.012013	0.0108782	0.0110359	0.0125723	0.00473312	0.012357	0.00794915	0.00263718	0.00850197	0.00891983	0.010436	0.0104481	0.00936928	0.00336458	0.00917595	0.00512035	0.010006	0.00602637	0.00903598	0.00906802	0.0114177	0.00370362	0.0108426	0.0092606	0.00893809	0.00949291	0.0102549	0.0105422	0.00898548	0.00742982	0.00372541	0.00936844	0.00979257	0.0098513	0.00596009	0.0127603	0.0136773	0.0101091	0.00485878	0.00959721	0.00851346
B52	0.0116758	0.00700912	0.00966505	0.0065289	0.00884768	0.00716564	0.00781575	0.00683872	0.00991836	0.00889053	0.00417427	0.00992085	0.00923445	0.0116678	0.0111518	0.00762221	0.00379376	0.00925381	0.00658593	0.0103599	0.00537009	0.00670884	0.0102325	0.00848624	0.00449258	0.0105448	0.00961203	0.00971611	0.0102116	0.00934762	0.0128875	0.00974752	0.00978926	0.00263139	0.00998418	0.0110471	0.0114056	0.00499224	0.0124221	0.0159721	0.00788398	0.00620187	0.0131823	0.0105506	0.00802495
B53	0.00805864	0.00538146	0.00948006	0.0112362	0.00898994	0.0106236	0.00977343	0.00359543	0.00828028	0.00824383	0.00298127	0.00793871	0.00891014	0.00893209	0.00867963	0.00652792	0.00259576	0.00840534	0.00582218	0.00848783	0.00639992	0.00715064	0.00869048	0.0090641	0.00334627	0.0114219	0.00818037	0.0081007	0.00820411	0.0079184	0.0091192	0.00680018	0.00594654	0.00260715	0.00781437	0.010057	0.00974929	0.00627149	0.0126769	0.0123749	0.0078116	0.00451447	0.00875869	0.00907143	0.00173766	0.00606106
B54	0.00924412	0.00610533	0.00738347	0.00672085	0.00790115	0.00680118	0.00685395	0.00190845	0.0102339	0.00882208	0.00194993	0.0064517	0.00609076	0.00958428	0.0104894	0.00588212	0.00195394	0.00769797	0.00455317	0.00907755	0.00344267	0.00464553	0.00695905	0.00543942	0.00155993	0.0101055	0.00765471	0.00882304	0.00677175	0.00677545	0.00884575	0.0066175	0.00394581	0.00236833	0.00444556	0.00935925	0.00844154	0.00419217	0.00964305	0.0130674	0.00801842	0.00235667	0.00834324	0.00774939	0.00312004	0.00346766	0.00191484
B55	0.00911168	0.00533681	0.00902553	0.00440441	0.00846374	0.00711093	0.00745603	0.00294431	0.00935154	0.00810362	0.00228622	0.00634894	0.00665194	0.00899877	0.00949385	0.00549445	0.000758454	0.00887597	0.00354412	0.00783163	0.0032573	0.00536264	0.00846676	0.00621137	0.00188385	0.0095548	0.0103733	0.00661382	0.0107173	0.00645385	0.00985793	0.00622306	0.00423894	0.000757123	0.00780532	0.00878196	0.00815662	0.00317445	0.0137491	0.0138413	0.00657719	0.00308708	0.00950227	0.00863141	0.00231302	0.00261731	0.00229122	0.00203205
B56	0.0134344	0.0104769	0.0112238	0.0107261	0.0111446	0.00900987	0.0113922	0.00558474	0.0138375	0.00934977	0.00292883	0.0104117	0.0109582	0.0145798	0.0154025	0.00963144	0.00441287	0.0148843	0.00756787	0.0119601	0.00625274	0.00971999	0.0109473	0.0148113	0.0047431	0.0153012	0.0151991	0.0121692	0.0105605	0.010162	0.0135177	0.0125281	0.00748359	0.00661416	0.010916	0.0132039	0.0126424	0.00614323	0.0151867	0.0149397	0.0112861	0.00519062	0.0125339	0.0114919	0.00457217	0.00622658	0.00629729	0.00510761	0.00404165
B57	0.0116586	0.00958099	0.0122444	0.0106977	0.0117274	0.00978658	0.010886	0.0100877	0.0127258	0.00812282	0.00833336	0.00798539	0.0106365	0.0138434	0.0139875	0.00848524	0.00620227	0.0137749	0.00917905	0.0112524	0.00859964	0.00808002	0.0104846	0.0132576	0.00641421	0.013471	0.00975929	0.0106734	0.00890914	0.00878653	0.0130182	0.0142067	0.00941475	0.00681265	0.0121549	0.010401	0.01262	0.00768946	0.0143513	0.0140885	0.0104771	0.00796621	0.0140041	0.011638	0.00646747	0.0115126	0.00677493	0.00657303	0.00666492
B58	0.0084631	0.00777276	0.00792154	0.00611259	0.00652383	0.00767872	0.00624736	0.00295777	0.00903655	0.00668928	0.00272152	0.00720286	0.00635514	0.0113452	0.0110082	0.00440372	0.000383695	0.00759232	0.00403034	0.0075006	0.00508922	0.00376065	0.00808048	0.00528058	0.00114835	0.00880726	0.00714288	0.00828124	0.00881207	0.00694114	0.00743385	0.00811109	0.00386295	0.000763773	0.0068465	0.0080653	0.00820004	0.00400485	0.0095922	0.0139188	0.00591567	0.00275016	0.00990425	0.00847414	0.00274154	0.00324938	0.00349616	0.00118087	0.00226491
B59	0.0113501	0.00915962	0.00991068	0.00752447	0.00908761	0.00914496	0.00990482	0.00409477	0.00807872	0.00920275	0.00287542	0.00642929	0.00904863	0.0107314	0.0122434	0.00813779	0.00359461	0.0105654	0.00485401	0.00993869	0.00748365	0.00662585	0.0093551	0.00958363	0.0039772	0.0127163	0.0103309	0.00805492	0.00843128	0.00617866	0.0111241	0.00821325	0.00562038	0.00433312	0.00951852	0.00958592	0.00800517	0.00600574	0.0136254	0.0137918	0.00756488	0.00727795	0.0100277	0.00817101	0.00317129	0.00318369	0.00488586	0.00188543	0.00107677
B6	0.0109831	0.00456068	0.00986058	0.00592547	0.00659461	0.0050706	0.00265588	0.00763376	0.00839219	0.00785604	0.00847567	0.00634554	0.00805494	0.0080001	0.0101146	0.00422497	0.0061416	0.00696729	0.00633012	0.00845766	0.00967978	0.00463804	0.00770717	0.0070088	0.0075772	0.0116585	0.00639986	0.00750171	0.00206224	0.00674402	0.00848403	0.00824144	0.0062879	0.00846552	0.00611417	0.0083772	0.00939013	0.00408732	0.00582073	0.0145423	0.0068879	0.00452566	0.00885517	0.00746552	0.0088334	0.0081264	0.0083049	0.00469102	0.00701501
B60	0.00740387	0.00440518	0.00490388	0.0045208	0.00576596	0.00442388	0.00618527	0.00485117	0.00766866	0.00675475	0.00457168	0.0044797	0.00385663	0.00726654	0.00764676	0.00544615	0.00269735	0.00819272	0.00338676	0.00560684	0.00539614	0.00533233	0.00628725	0.00718635	0.00226753	0.00710187	0.00506071	0.00570376	0.00480369	0.00474064	0.00711517	0.00774542	0.003591	0.0026544	0.00795796	0.00634343	0.00708318	0.00338804	0.00849806	0.010848	0.00612871	0.00578658	0.00908115	0.00643448	0.00378666	0.00609728	0.00452983	0.00284883	0.00382208
B61	0.00768914	0.00628949	0.00910737	0.00794121	0.00832151	0.00728441	0.00858836	0.00309231	0.00870147	0.00699705	0.00312936	0.00692185	0.00695367	0.0105585	0.00991475	0.00593157	0.0011758	0.00648386	0.00534076	0.00865621	0.00265413	0.00577874	0.00860258	0.00621848	0.00155099	0.00879095	0.00729367	0.00765945	0.00871397	0.00691397	0.00842714	0.00775214	0.00569575	0.000773221	0.00744532	0.00787752	0.0102356	0.00628193	0.0115082	0.0115982	0.00720047	0.00484049	0.00870154	0.00885596	0.00190486	0.00247093	0.00152427	0.00210727	0.00161904
B62	0.00653777	0.00566392	0.0072466	0.00834497	0.00897769	0.00751401	0.00889652	0.0047322	0.00831431	0.00409365	0.00260429	0.00635721	0.00670993	0.0087914	0.00825141	0.00492367	0.00296933	0.00699065	0.00540635	0.00814633	0.00537344	0.00406775	0.0072333	0.00817369	0.00336484	0.00925626	0.0055738	0.00656299	0.0101192	0.0066417	0.00508416	0.0063367	0.00709235	0.00299153	0.00674745	0.00718455	0.00733301	0.00545726	0.0104253	0.0103827	0.00657257	0.00415575	0.00830475	0.00811641	0.00399361	0.00531412	0.00253481	0.00279641	0.00305238
B63	0.0119666	0.00706764	0.00912847	0.00701571	0.00924346	0.00779266	0.0110414	0.00660587	0.0107786	0.00994343	0.00346253	0.00840774	0.00968285	0.0127683	0.0134111	0.0074966	0.00303677	0.00874022	0.00518101	0.0119871	0.00578373	0.006914	0.00971364	0.00809176	0.00491513	0.0119068	0.0107968	0.0129813	0.0102799	0.0108145	0.00814735	0.00792276	0.00646336	0.00570776	0.00865735	0.00994164	0.0121642	0.00758446	0.0120528	0.0129906	0.0090301	0.00578445	0.0101761	0.00983775	0.0026304	0.00326657	0.00485382	0.00382684	0.00230372
B64	0.00933905	0.00557756	0.00729627	0.00631043	0.0117984	0.009444	0.0108175	0.00374303	0.00937012	0.0100982	0.00359264	0.00659789	0.00796837	0.0101997	0.0106239	0.00846506	0.00140697	0.00917359	0.00640557	0.00846439	0.00307542	0.00590713	0.00851272	0.0100927	0.001051	0.00917207	0.00825966	0.00873189	0.0123721	0.0069602	0.00943834	0.00837693	0.0065292	0.00142788	0.00985528	0.00916118	0.00920738	0.00528257	0.0120779	0.0143041	0.00776703	0.00438106	0.00886654	0.00884058	0.00400509	0.0044098	0.00327207	0.00309067	0.00261438
B65	0.00799188	0.00517933	0.0103315	0.00495612	0.00422916	0.00396174	0.00459248	0.00603027	0.00494783	0.00563994	0.00652939	0.00360088	0.00332147	0.00609375	0.00678917	0.00393379	0.00638393	0.00414335	0.00539943	0.00477428	0.00754155	0.00168664	0.00618694	0.00558578	0.00594865	0.00536517	0.00533974	0.00558854	0.00399117	0.00032858	0.00608964	0.00562864	0.00541746	0.00686792	0.00612982	0.00624875	0.00227885	0.00422087	0.00793974	0.00966798	0.00453581	0.00513972	0.00983143	0.00779298	0.00829188	0.0081068	0.0070795	0.00552358	0.00604452
B66	0.0129641	0.0101702	0.00730199	0.00836597	0.00745898	0.00855028	0.00779293	0.0067359	0.0132783	0.00840513	0.00596707	0.00824061	0.00817951	0.011584	0.0132966	0.00812879	0.00369779	0.0125973	0.00567844	0.0127189	0.00801208	0.00827304	0.010608	0.00836804	0.00480876	0.0107489	0.0111418	0.00836882	0.00796259	0.00785817	0.00863487	0.00988985	0.00674003	0.00560972	0.0115147	0.0110854	0.011339	0.00680644	0.010313	0.0146546	0.0101999	0.00516642	0.00831072	0.0100186	0.00779572	0.00811246	0.0080609	0.00376065	0.00598009
B67	0.00679873	0.0054689	0.0085	0.0042027	0.00915043	0.00654507	0.00741543	0.00302204	0.00722009	0.00601732	0.00115365	0.00649565	0.00654996	0.00889675	0.0089984	0.00481606	0.00115239	0.00963951	0.00321786	0.00773135	0.00370318	0.00555675	0.00699764	0.00599468	0.00190249	0.00788956	0.00734545	0.00717555	0.00978183	0.0054158	0.00563653	0.00486261	0.00467401	0.000771432	0.00842595	0.00949232	0.00831297	0.00406013	0.0134295	0.0127937	0.00595683	0.00354588	0.00714667	0.00852008	0.00276755	0.00269817	0.0027168	0.0033276	0.0001
B68	0.0109826	0.01223	0.00934226	0.0125977	0.0135506	0.0109317	0.0136748	0.0102732	0.0137583	0.0112899	0.00731259	0.0101778	0.011963	0.0152049	0.0152224	0.0127619	0.00732414	0.0160656	0.00691308	0.0149678	0.00806043	0.0115448	0.0129664	0.0157731	0.0047172	0.01492	0.0128639	0.0141024	0.012166	0.010795	0.0121725	0.0135761	0.00768649	0.00654144	0.012016	0.0124189	0.0159736	0.00740014	0.0187777	0.0145343	0.0104109	0.00958451	0.0154908	0.0127904	0.00347504	0.00994728	0.00550967	0.00423233	0.00779801
B69	0.00687459	0.00633202	0.00797432	0.0107068	0.00918434	0.00716547	0.0110458	0.00610879	0.00935643	0.0040151	0.00298665	0.00710506	0.00875899	0.0101916	0.010975	0.0068608	0.00220738	0.0070069	0.00539626	0.00873581	0.00453682	0.00516813	0.00944422	0.010043	0.00367504	0.0105892	0.00694621	0.00804705	0.0097206	0.0082166	0.00724062	0.00782898	0.00622151	0.0025757	0.00767394	0.00846985	0.00853216	0.00506262	0.0124344	0.0127945	0.00798526	0.00559405	0.00903451	0.00893687	0.00356099	0.00459026	0.00349967	0.00195684	0.00228063
B7	0.0143481	0.00957353	0.0130145	0.0112325	0.00939132	0.00978915	0.00867823	0.0127316	0.00531286	0.0121078	0.0111842	0.00711313	0.00538442	0.00235536	0.00290445	0.0074734	0.0127252	0.00897965	0.0106851	0.00211123	0.0129642	0.00380524	0.00898783	0.00873398	0.0109577	0.00772928	0.00798343	0.0064018	0.0107913	0.00914473	0.0106124	0.00775046	0.0139698	0.00973982	0.00998429	0.00774577	0.00545332	0.00978748	0.0144411	0.0134571	0.00724014	0.0102361	0.00956455	0.00261379	0.0111238	0.00989432	0.0107712	0.0106562	0.00917291
B70	0.0139934	0.00740716	0.0124239	0.0123007	0.0124857	0.0110278	0.0126011	0.00943382	0.0156066	0.00813617	0.00710479	0.0121326	0.00970136	0.0154275	0.015527	0.0101864	0.00666323	0.0124662	0.0101104	0.0134463	0.00825086	0.00885959	0.012758	0.00956168	0.00784031	0.0140861	0.0108407	0.0128701	0.0130059	0.0134839	0.0118436	0.0130651	0.0116735	0.00781643	0.0128969	0.0123972	0.0110527	0.0101029	0.0113778	0.0161061	0.0126809	0.00957424	0.0119137	0.0135178	0.00684146	0.00902785	0.00711879	0.00507938	0.00769163
B71	0.0133501	0.00811045	0.00980749	0.00943787	0.00735924	0.00798186	0.00893941	0.00828079	0.0126965	0.0104198	0.00685246	0.0078383	0.00975553	0.0126931	0.0138956	0.00732019	0.00435081	0.0080628	0.00599342	0.0116259	0.00748821	0.00507568	0.00985434	0.0106059	0.00470875	0.0137467	0.00921181	0.0106291	0.00755984	0.00886478	0.0134687	0.0140752	0.00806178	0.00510309	0.00803123	0.00793899	0.0133742	0.00665417	0.00856467	0.0175872	0.0101404	0.00623746	0.0104859	0.0102161	0.00876713	0.00799653	0.00685301	0.00518406	0.00738444
B72	0.00752111	0.0081316	0.00938308	0.00705835	0.00992112	0.0092895	0.00833346	0.00407737	0.00963057	0.0061317	0.00265021	0.00784419	0.0083708	0.00987519	0.0104314	0.00544073	0.000378468	0.00620296	0.00433134	0.00984323	0.00543512	0.00419883	0.00831576	0.00767794	0.00223814	0.00901396	0.0092267	0.00804528	0.0075939	0.00553791	0.00936233	0.00831509	0.0052872	0.00267166	0.00621242	0.00827549	0.00800769	0.0051346	0.00900999	0.0144273	0.00720111	0.00349716	0.00933741	0.00886566	0.00298524	0.00263844	0.00445712	0.0016499	0.00224431
B73	0.00771769	0.00462056	0.00802868	0.00437913	0.00434451	0.00363692	0.00464128	0.00260149	0.00479913	0.00696341	0.00356749	0.00262102	0.00346944	0.00464639	0.00570345	0.00347563	0.0043231	0.00426001	0.0028032	0.00498835	0.00519579	0.00330597	0.00516011	0.00560882	0.00157915	0.00608432	0.00454576	0.00431254	0.00779554	0.00344593	0.00529536	0.00463809	0.00269238	0.00314698	0.00279639	0.00643218	0.00428579	0.00286985	0.00900231	0.00942738	0.00304718	0.0035568	0.00621093	0.00474264	0.0019206	0.00483897	0.00305705	0.00203968	0.00324076
B74	0.00729177	0.00565225	0.00801456	0.00757132	0.00671949	0.00719912	0.00620501	0.00571012	0.00738472	0.00714309	0.00412793	0.00325098	0.00507339	0.0097243	0.00955294	0.00370854	0.00373486	0.00752787	0.00341865	0.0077693	0.00496806	0.00355739	0.00728771	0.00897759	0.00409735	0.00717562	0.00668569	0.00591939	0.00706389	0.0037073	0.00626318	0.00809543	0.00605077	0.00526303	0.00674239	0.00577825	0.00878139	0.00564784	0.00886148	0.0108024	0.00532614	0.00567865	0.00726289	0.00669353	0.00363254	0.00756547	0.00504954	0.00318836	0.00344267
B75	0.0134727	0.00925349	0.0137613	0.00900648	0.00984088	0.00751286	0.00932789	0.00989346	0.0112724	0.00898855	0.00721941	0.00845947	0.0103696	0.0116787	0.0120892	0.00741742	0.00642231	0.0104417	0.00823851	0.0102428	0.00850764	0.00660389	0.0103795	0.00888422	0.00745618	0.0120044	0.0106765	0.0121621	0.00902312	0.00751501	0.0114716	0.00892092	0.0105733	0.00795314	0.00940038	0.0105626	0.0109985	0.00742484	0.0153445	0.015982	0.00851916	0.0077087	0.0128447	0.0101874	0.0111747	0.00732631	0.00781865	0.00555831	0.00756877
B76	0.00914851	0.00617521	0.00996178	0.00649287	0.00842849	0.00753319	0.00829555	0.00449934	0.00767266	0.00875323	0.00197326	0.00748316	0.00888964	0.0102756	0.0105287	0.0073998	0.00311691	0.00883764	0.00732936	0.00868965	0.00404352	0.00363971	0.00839112	0.00626555	0.00389159	0.0118258	0.0112374	0.0102799	0.00707261	0.00767935	0.00912235	0.00908017	0.00698868	0.00234905	0.00745756	0.00982956	0.011195	0.00689374	0.00801591	0.0139144	0.00736059	0.00359947	0.0104004	0.00883485	0.00480753	0.00325922	0.00470866	0.00199162	0.00346893
B77	0.00697629	0.00601503	0.00647394	0.00498041	0.00528368	0.0046147	0.00571142	0.00217799	0.00521493	0.00402537	0.00151151	0.00467237	0.00388327	0.00652018	0.00691196	0.00380813	0.00152739	0.00716881	0.00272649	0.00604582	0.00396324	0.00369771	0.00604127	0.00595455	0.0018843	0.00792128	0.00738373	0.00621155	0.00575038	0.00383495	0.00627465	0.00557349	0.00255443	0.00227977	0.00641168	0.00468561	0.00657043	0.00274019	0.0102979	0.0117251	0.00405395	0.00268206	0.00556408	0.00597057	0.00110204	0.00301952	0.00147287	0.00159831	0.00076
B78	0.00933445	0.00705599	0.0094533	0.00904147	0.00751227	0.00825525	0.00811895	0.00898121	0.00590504	0.00979155	0.0084339	0.00701151	0.00655118	0.00683497	0.00664533	0.00492721	0.00617172	0.00711492	0.00665315	0.00652542	0.00858863	0.0039335	0.00651535	0.0109686	0.00619893	0.00720807	0.00710452	0.00483305	0.00912021	0.00830297	0.0106715	0.00764551	0.006855	0.00726633	0.00647592	0.00655248	0.00579458	0.00743898	0.0114749	0.00822585	0.0053899	0.00587222	0.00801105	0.00623658	0.00640567	0.00855035	0.00599865	0.00377597	0.00633113
B79	0.00605692	0.0056491	0.0130872	0.0109159	0.0108462	0.0110948	0.0116666	0.0111777	0.00646437	0.0103945	0.00841679	0.00490486	0.00767669	0.00723928	0.00698463	0.0091864	0.00825026	0.0116677	0.0102659	0.008577	0.0101475	0.00653455	0.00255964	0.0125114	0.00905619	0.00828971	0.00443973	0.00533195	0.012728	0.00773949	0.011312	0.0111676	0.0104239	0.0112121	0.00967884	0.00798978	0.00613959	0.0123428	0.0154919	0.00206678	0.00905866	0.0106992	0.0120889	0.00722649	0.0097103	0.0124753	0.00959811	0.00878419	0.00933992
B8	0.00976262	0.00601606	0.0121741	0.00500956	0.00470329	0.00475222	0.00559481	0.00667666	0.00732759	0.0103121	0.00593923	0.00635828	0.00526061	0.00659306	0.00699024	0.00342307	0.00590612	0.00488188	0.00608154	0.00643445	0.00775632	0.00223711	0.00845209	0.0029386	0.00623212	0.00787604	0.00608272	0.00627589	0.00567174	0.00739507	0.00620507	0.0059939	0.00583604	0.00662999	0.00444492	0.00704219	0.00550387	0.00507376	0.00719896	0.012364	0.00733917	0.00421933	0.0091071	0.00802957	0.00974809	0.00558137	0.00653661	0.0035588	0.00769881
B80	0.0102058	0.00751047	0.00771255	0.00824498	0.0114714	0.00838422	0.00921035	0.00644747	0.00945386	0.00784815	0.00369901	0.00806063	0.00813966	0.0117255	0.0109202	0.0076713	0.00406057	0.0106337	0.0057894	0.00855509	0.00388495	0.00745955	0.00885347	0.00911842	0.00328023	0.0105202	0.00964652	0.00934616	0.00925969	0.00979257	0.00912779	0.0102122	0.00658425	0.00293749	0.00959262	0.00983229	0.0100517	0.00659992	0.0110244	0.0140314	0.00782907	0.0051976	0.0112855	0.0103377	0.00071291	0.0059463	0.00212854	0.00274104	0.0025754
B81	0.0124726	0.0120886	0.00940993	0.00799243	0.0142233	0.0116362	0.0120968	0.0046383	0.0137235	0.0123229	0.00312814	0.00982995	0.0102924	0.0130404	0.0139121	0.00978916	0.00238663	0.0123853	0.00288153	0.0129229	0.00618752	0.00952365	0.0108131	0.0121627	0.00200515	0.0140611	0.0118005	0.0108034	0.012438	0.00937479	0.0135124	0.00902746	0.00617142	0.00274504	0.0133788	0.0116564	0.0109818	0.00434088	0.0159864	0.0185015	0.0107124	0.003553	0.0105057	0.0100201	0.00315107	0.00601718	0.00492875	0.00413709	0.0024952
B82	0.0113383	0.00737273	0.0119277	0.0107118	0.0106889	0.0105747	0.00911269	0.0147683	0.002674	0.0148693	0.0153784	0.0086998	0.00789496	0.00387311	0.00388533	0.00939909	0.0141041	0.00879356	0.0104366	0.005904	0.0164625	0.00439768	0.00828569	0.0103451	0.0131215	0.0106824	0.0097352	0.00863512	0.0133917	0.00989533	0.0114301	0.0100409	0.0120382	0.0145148	0.0104909	0.00752834	0.0078323	0.0120854	0.0129902	0.0115077	0.0068574	0.00982157	0.0102513	0.00552821	0.0134154	0.0144695	0.0115753	0.0132074	0.0114984
B83	0.00783453	0.00630065	0.0110913	0.0066356	0.00523402	0.0060265	0.00339288	0.00591681	0.00695558	0.00519974	0.00350864	0.00421935	0.00483769	0.00602782	0.00580138	0.00298238	0.00427457	0.00454985	0.00549116	0.00498102	0.00519528	0.0029082	0.00617108	0.00700581	0.00270195	0.00719118	0.00547839	0.00543429	0.00703088	0.00446873	0.00446031	0.00725419	0.00525378	0.00541924	0.00493013	0.00734949	0.00571793	0.0051556	0.00954714	0.00925178	0.00477797	0.00464819	0.00788955	0.00549559	0.00335731	0.0074199	0.00373625	0.00246144	0.00390028
B84	0.0143124	0.0126066	0.0119312	0.00871644	0.0135324	0.0118575	0.0121245	0.00552995	0.011379	0.0115448	0.00203366	0.00735548	0.00999513	0.0135812	0.0136973	0.00880191	0.00168267	0.0109475	0.00556666	0.0133642	0.00544392	0.00986158	0.0119767	0.0110043	0.00201615	0.0133074	0.0136656	0.0109199	0.0116057	0.00828708	0.0114978	0.0111006	0.00711064	0.00305755	0.0104214	0.00999494	0.0117237	0.00458789	0.0149014	0.0169312	0.00787716	0.00584832	0.0117808	0.013167	0.00685313	0.00822936	0.00408333	0.00327634	0.00208563
B85	0.00874475	0.00848143	0.00790599	0.00739628	0.0102503	0.00761622	0.00888844	0.00369394	0.00872973	0.00794065	0.00314806	0.00878781	0.0080901	0.0111477	0.0116823	0.00691668	0.00239993	0.00745644	0.0039427	0.00943617	0.00424201	0.00598739	0.00941393	0.00864449	0.00101935	0.0112502	0.00946637	0.00816871	0.0102674	0.0072281	0.0116475	0.00843777	0.00563225	0.00207124	0.00791589	0.00932923	0.00928548	0.005108	0.0144852	0.0127761	0.00757203	0.00457716	0.00897362	0.00748892	0.00421512	0.00502275	0.00457913	0.0022701	0.00253975
B86	0.00937411	0.00548249	0.0064957	0.00539683	0.00679752	0.00648979	0.00687652	0.00295749	0.0064705	0.00680305	0.0031099	0.00535339	0.00419535	0.00955751	0.0096464	0.0034465	0.00349738	0.00684259	0.00397978	0.00708309	0.00479801	0.00401148	0.00752157	0.00483559	0.00353038	0.00613752	0.00829306	0.00614798	0.009383	0.00589466	0.00827308	0.00641218	0.00338076	0.00392179	0.00607091	0.00865206	0.00658741	0.00360867	0.0102998	0.0106669	0.00579317	0.00430884	0.00705179	0.0067048	0.00631523	0.00388705	0.00590494	0.0020746	0.00312248
B87	0.0097551	0.00856524	0.00660268	0.00768269	0.0100879	0.0082898	0.00803949	0.00322585	0.00937178	0.00978119	0.00411284	0.00615017	0.00795304	0.0102618	0.010718	0.00589452	0.00183294	0.00721181	0.00347331	0.00636811	0.00457031	0.00612391	0.00702553	0.00785732	0.00145731	0.00891116	0.00835487	0.00803541	0.00753397	0.0064331	0.0111948	0.00615286	0.0041185	0.00294089	0.00805935	0.00787497	0.0103358	0.00428043	0.0124303	0.0121963	0.00653422	0.00454462	0.00711474	0.00766351	0.00300954	0.00535684	0.00187652	0.00118929	0.00152186
B88	0.00772841	0.00577483	0.0091549	0.00775932	0.00990269	0.0065596	0.00893381	0.00626922	0.00752768	0.00788909	0.00541395	0.00592809	0.00682215	0.0103161	0.0121626	0.00715725	0.00422267	0.00797763	0.00586962	0.00971118	0.00329699	0.00531517	0.00745589	0.00728644	0.00381295	0.00976855	0.00987795	0.00852463	0.0102167	0.00553433	0.0138764	0.00776962	0.00633671	0.00419496	0.0083418	0.00854725	0.00826502	0.00596295	0.0138151	0.0098877	0.0082748	0.0060763	0.0130575	0.00925726	0.00405672	0.00668061	0.0029237	0.00198987	0.00356793
B89	0.00876259	0.00741805	0.00764827	0.00674923	0.0102543	0.0086143	0.008883	0.00508632	0.00923638	0.00821113	0.00411298	0.00784143	0.00914061	0.00999279	0.010783	0.00795283	0.0025911	0.0110139	0.00660114	0.010099	0.00641359	0.00652932	0.00826912	0.00771777	0.00412606	0.00990246	0.0105643	0.00760641	0.008666	0.00813072	0.00937142	0.00983867	0.00585651	0.00529234	0.00959797	0.00945845	0.00907702	0.0062729	0.0120094	0.0118955	0.00821614	0.00372599	0.00849192	0.00838101	0.00594048	0.00407648	0.00545833	0.00119081	0.00333531
B9	0.0125344	0.00766611	0.012024	0.0113439	0.00944396	0.0101711	0.0105469	0.0115002	0.00738786	0.0131615	0.010488	0.00427543	0.00688261	0.00878326	0.00972216	0.00883097	0.00933182	0.01008	0.00883624	0.01176	0.0138837	0.00562823	0.00774776	0.0110126	0.0110553	0.007907	0.00813029	0.00710635	0.0114481	0.00756889	0.0156911	0.0123128	0.0112577	0.0125912	0.0092274	0.00835018	0.00782567	0.00955849	0.0119199	0.0114246	0.0100706	0.0115299	0.0122202	0.00865892	0.0109395	0.0133932	0.00937213	0.0090744	0.0103481
B90	0.00778107	0.00869343	0.00709639	0.00507012	0.00989594	0.00676147	0.00794312	0.00455189	0.0088876	0.00605211	0.0038544	0.00717813	0.00690686	0.0100261	0.0105191	0.00678757	0.00426646	0.00888301	0.00348419	0.00927909	0.00516333	0.00635103	0.00854464	0.00759235	0.0030681	0.0100074	0.00766515	0.00795804	0.00734842	0.00587035	0.00839605	0.00928669	0.00335264	0.0038869	0.00916213	0.00841128	0.00789662	0.00427657	0.00963371	0.0136098	0.00626397	0.00630725	0.0109266	0.00862765	0.00547569	0.00621455	0.00658005	0.00290019	0.00345799
B91	0.0117343	0.00825276	0.0102784	0.0117931	0.00988883	0.0116889	0.00963712	0.00735868	0.0126631	0.0114564	0.00700713	0.010084	0.00991793	0.0118179	0.0116176	0.00709378	0.00547753	0.0104979	0.00721281	0.0103006	0.00760827	0.00926534	0.0104665	0.00996321	0.00549952	0.012277	0.0127123	0.00971316	0.00921019	0.0098957	0.010985	0.0135113	0.00797693	0.00557307	0.00941827	0.0106748	0.0104301	0.00778283	0.0128383	0.0128529	0.00888352	0.00673898	0.0143012	0.010204	0.00525457	0.0103576	0.00279814	0.00403159	0.00714684
B92	0.00772255	0.0102359	0.0119939	0.0107762	0.00964233	0.00939195	0.0108446	0.0103045	0.0100098	0.00870175	0.00799886	0.0080305	0.00896057	0.0144343	0.0142328	0.00622459	0.00704229	0.0117829	0.00686902	0.0104713	0.00942014	0.00908748	0.00887812	0.0100168	0.00765895	0.0112237	0.00880347	0.00898436	0.00973395	0.00762526	0.0126604	0.00872017	0.00911738	0.00878369	0.0118128	0.011282	0.00939801	0.00697935	0.0134132	0.0104512	0.00937363	0.00880722	0.0146568	0.0106388	0.00669852	0.0114275	0.00596409	0.0069424	0.00602643
B93	0.0106965	0.00797036	0.00874163	0.00734957	0.00866697	0.00598323	0.00854474	0.00669979	0.0113521	0.0072379	0.00637537	0.00683132	0.00920811	0.0112094	0.0119764	0.00827144	0.00624062	0.0102066	0.00636893	0.00837764	0.00696633	0.00669814	0.00831337	0.00935389	0.0054991	0.0106526	0.00881373	0.00931892	0.00821231	0.00783012	0.0116714	0.0113267	0.00641109	0.00556188	0.00992087	0.00756918	0.0107405	0.00608579	0.0111129	0.0134825	0.00930838	0.00595561	0.0121294	0.0094215	0.00540105	0.00773933	0.00574462	0.00379211	0.00559146
B94	0.0124281	0.0117681	0.0132565	0.011779	0.0114264	0.0126699	0.0102168	0.00859379	0.0133606	0.0120983	0.00472559	0.0101217	0.0113215	0.0132388	0.0143291	0.010163	0.00359828	0.010024	0.00783198	0.0125734	0.00816837	0.00752268	0.0107487	0.0111638	0.00431278	0.0146567	0.00931256	0.0118941	0.0145039	0.0123215	0.0110199	0.0124724	0.00781569	0.00579111	0.0111573	0.0117037	0.0120935	0.00915557	0.0138847	0.0170476	0.00895921	0.00615676	0.0151188	0.0133241	0.00411814	0.0101913	0.00511062	0.00181667	0.00517728
B95	0.0100122	0.00736613	0.0103471	0.00848652	0.0087408	0.00947882	0.0102354	0.00436949	0.00926798	0.00722174	0.00303878	0.00891525	0.00846362	0.0114633	0.0123223	0.0058512	0.00304133	0.00826167	0.0047398	0.00912866	0.00504388	0.00687896	0.00759415	0.00977702	0.00339868	0.0107676	0.00784737	0.00815297	0.00877509	0.00680069	0.011087	0.0114835	0.00534071	0.00304012	0.00691701	0.00867638	0.00945476	0.00522983	0.0120675	0.0139343	0.0083041	0.00427719	0.0110322	0.0103202	0.00179342	0.00552136	0.00427151	0.00223429	0.00116854
B96	0.0134131	0.0105766	0.0133281	0.0115514	0.0118862	0.00964921	0.0114654	0.00899575	0.0126357	0.0132662	0.00598176	0.0100984	0.0112023	0.0160193	0.014116	0.0081489	0.00408094	0.0123508	0.00844829	0.0126699	0.00665883	0.00860891	0.0143222	0.0103996	0.00518638	0.0141967	0.0111837	0.0112423	0.0112177	0.0117356	0.0114035	0.00950493	0.0102346	0.00555786	0.0101539	0.0126421	0.0129444	0.00696589	0.0138198	0.0179333	0.0112344	0.00520677	0.0123446	0.0114836	0.00705574	0.00715778	0.00588105	0.00413537	0.00533297
B97	0.0137939	0.00823387	0.0168145	0.0108747	0.0119177	0.0115281	0.0115622	0.0117287	0.0123061	0.0102012	0.0105088	0.0100809	0.00948268	0.0149613	0.0142719	0.00757449	0.00809232	0.0112655	0.0100171	0.0117305	0.0105171	0.00897185	0.00930004	0.00939844	0.00811286	0.0125232	0.0147759	0.00972384	0.0120088	0.0109737	0.0108219	0.0123713	0.0132874	0.00928363	0.01298	0.0115576	0.0103319	0.00812477	0.013489	0.0142985	0.0103626	0.007413	0.0111972	0.0138462	0.00987452	0.00987092	0.0117239	0.00744249	0.00992259
B98	0.00905918	0.00671109	0.0090752	0.00689732	0.0106058	0.0100419	0.00800852	0.00272491	0.0109564	0.00819181	0.00106058	0.00640466	0.00662984	0.00986487	0.0106211	0.00607402	0.00104935	0.00725726	0.00444357	0.00978905	0.00270417	0.00631479	0.00714301	0.00974026	0.001051	0.00887932	0.00916594	0.00625173	0.00796325	0.00700638	0.00831947	0.00632116	0.00503855	0.00140998	0.00764533	0.00855679	0.0096067	0.00445633	0.0102285	0.014778	0.00513491	0.00325011	0.00956881	0.00849022	0.00326613	0.00439883	0.00249403	0.00191886	0.000733211
SUM	0.937713	0.683286	0.957463	0.767635	0.79992	0.717297	0.757991	0.630674	0.754827	0.759797	0.522913	0.583942	0.606677	0.760437	0.792362	0.525524	0.406729	0.688678	0.490102	0.651638	0.549611	0.425725	0.619427	0.634601	0.38021	0.692187	0.603165	0.565252	0.600001	0.499369	0.629206	0.574504	0.456181	0.344676	0.531452	0.538119	0.534369	0.368603	0.678414	0.728069	0.428437	0.310957	0.538973	0.464095	0.272317	0.33501	0.258122	0.186832	0.21657
[truncated: 48 more columns]
