# Supplementary material for: Classification of Heterotic Groups and Prediction of Heterosis in Sorghum Based on Whole-Genome Resequencing
Source: Int J Mol Sci. 2025 Aug 18;26(16):7950. doi: 10.3390/ijms26167950 (PMC12386226; doi:10.3390/ijms26167950)
Supplement: Supplementary file 1 [file ijms-26-07950-s001.zip › Table S3. Mid parent and super parent advantages of 10 agronomic traits in sorghum hybrid combinations.xlsx]

## Sheet: Sheet1
Table S3. Mid parent and super parent advantages of 10 agronomic traits in sorghum hybrid combinations
Genotypes		Agronomic traits1
		TL		PH		SD		PL		BIY		PWT		GY		TKW		DF		DM
		MP	HP	MP	HP	MP	HP	MP	HP	MP	HP	MP	HP	MP	HP	MP	HP	MP	HP	MP	HP
428A	E8	1.2	0.914286	0.502354	0.468981	-0.0015249	-0.0901786	0.127841	0.124646	0.914286	0.810811	0.636364	0.335165	0.636363	0.335165	-0.000430478	-0.119788	-0.0175439	-0.0232558	0.0555556	-0.0362319
428A	307fu	0.310345	0.742424	0.503136	0.347163	-0.0282728	-0.0723762	0.122255	0.0918803	0.742424	0.554054	0.798173	0.533178	0.798561	0.533742	0.368432	0.286653	-0.0357143	-0.0581395	0.0725806	-0.00746269
428A	14T22	-0.212121	0.506173	0.713112	0.711063	-0.110062	-0.205108	0.100989	0.0917367	0.506173	0.386364	0.567742	0.246154	0.567742	0.246154	0.196879	0.109787	-0.0470588	-0.0581395	0.048	-0.0367647
428A	157	2.8333	0.612121	0.479932	0.293786	-0.0008	-0.018171	0.152578	0.135453	0.612121	0.461538	0.333	0.117647	0.333333	0.117647	-0.0275229	-0.133852	-0.0414201	-0.0581395	0.0358566	-0.0510949
428A	3618	0.103448	0.780645	0.556648	0.138792	-0.049729	-0.148525	0.0679245	0.00783476	0.780645	0.703704	1.35514	1.1913	1.35514	1.1913	0.396125	0.291833	-0.0545455	-0.0930233	0.166667	0.166667
428A	124fu	0.333333	0.694268	0.378025	0.187072	0.123587	0.0733533	0.0729443	0.00372208	0.694268	0.60241	0.930693	0.695652	0.930692	0.69565	0.0465675	0.0101946	-0.0526316	-0.0581395	0.083004	-0.0143885
428A	JinR7	0.243243	0.450704	0.184598	0.168228	0.012257	-0.0595225	0.0940367	0.0192308	0.450704	0.391892	0.0245614	-0.141176	0.0245611	-0.141176	-0.0261882	-0.0510397	-0.0635838	-0.0689655	0.109312	0.0300752
428A	Meiza	0.4	0.970149	0.361105	0.339653	0.163606	0.084739	0.141502	0.02849	0.970149	0.783784	1.06897	0.565217	1.06896	0.565216	0.178499	0.157371	-0.0837989	-0.11828	0.0923695	0.00740741
521A	E8	1.53333	1.02941	0.0380537	-0.242717	0.00776108	-0.0459449	0.14515	0.111898	1.02941	0.971429	0.539372	0.428571	0.53922	0.428571	0.0310413	-0.00530705	-0.0470588	-0.0470588	-0.00369004	-0.0217391
521A	307fu	0.25	0.9375	0.171745	-0.0589784	-0.0929752	-0.166908	0.0504138	0.0512048	0.9375	0.771429	0.41755	0.385993	0.417668	0.386503	0.460664	0.256933	-0.0538922	-0.0705882	0.00374532	0
521A	14T22	0.428571	0.367089	-0.0485558	-0.295199	-0.0420637	-0.110368	0.0681653	0.0315126	0.367089	0.227273	0.0718358	-0.0358974	0.0717335	-0.0358974	-0.178676	-0.195759	-0.0650888	-0.0705882	-0.00371747	-0.0147059
521A	157	1.85714	0.950311	0.0799305	-0.113458	-0.0489468	-0.101949	0.109111	0.0642709	0.950311	0.725275	0.841621	0.764706	0.841431	0.764706	0.167662	0.140856	-0.0357143	-0.0470588	-0.00740741	-0.0218978
521A	3618	-0.25	0.589404	0.210298	0.188564	-0.156089	-0.270385	0.0574534	0.0373191	0.589404	0.481481	1.14286	0.752246	1.14258	0.75187	0.390385	0.179445	-0.0487805	-0.0823529	0.0607287	-0.0150376
521A	124fu	-0.428571	1.06536	-0.0486486	-0.208208	0.0325065	-0.0510098	0.0992522	0.00310174	1.06536	0.903614	0.655684	0.290116	0.655455	0.289838	-0.0316703	-0.0897227	-0.0352941	-0.0352941	-0.0147059	-0.0359712
521A	JinR7	0.3125	0.913043	0.0716129	-0.213913	-0.0166429	-0.0499495	0.164437	0.12719	0.913043	0.885714	0.325967	0.270588	0.325831	0.270588	0.147986	0.0693312	-0.0581395	-0.0689655	-0.0225564	-0.0225564
521A	Meiza	0.28	0.846154	0.0520088	-0.229275	0.125797	0.0108266	0.321661	0.236101	0.846154	0.714286	1.16946	0.495507	1.16912	0.495186	0.212397	0.0848287	-0.0786517	-0.11828	0.00746269	0
170A	E8	0.25	0.683168	0.310455	0.125015	0.103605	-0.00960937	0.131462	0.0849858	0.683168	0.287879	0.017294	-0.340659	0.0173238	-0.340659	-0.293283	-0.357847	0.00598802	-0.0117647	0.0408922	0.0144928
170A	307fu	-0.121951	1.08602	0.300563	0.00334872	0.0043796	-0.0253546	0.208841	0.194277	1.08602	0.672414	0.502443	-0.000367963	0.502906	0	0.196738	0.0890538	-0.0487805	-0.0487805	0.0264151	0.0149254
170A	14T22	0.111111	0.528455	0.367759	0.151305	0.00112741	-0.119606	0.0389134	-0.00910364	0.528455	0.0681818	0.132894	-0.276923	0.132926	-0.276923	-0.255215	-0.285957	-0.0240964	-0.0357143	-0.0411985	-0.0588235
170A	157	0	1.25397	0.440841	0.0898367	0.0704887	0.0698198	0.0761939	0.0200415	1.25397	0.56044	1.43837	0.605882	1.43845	0.605882	0.068303	-0.0177432	0.0181818	0.0120482	0	-0.0218978
170A	3618	-0.365854	0.775862	0.646256	0.0843119	-0.0622096	-0.146815	1.84894	1.79398	0.775862	0.271605	2.59665	4.10015	2.59681	4.1008	0.512422	0.355288	-0.0186335	-0.0365854	0.0693878	0
170A	124fu	0.166667	0.966102	0.291851	-0.0341782	0.173312	0.139401	0.0123796	-0.0868486	0.966102	0.39759	1.31337	2.023	1.31348	2.02338	-0.151599	-0.151993	-0.00598802	-0.0235294	-0.155556	-0.179856
170A	JinR7	-0.102041	0.456311	0.134431	-0.0331219	0.0366769	-0.0517585	0.184211	0.145833	0.456311	0.102941	0.0718114	-0.294118	0.0718444	-0.294118	-0.210674	-0.217996	-0.00591716	-0.0344828	0.0227273	0.0150376
170A	Meiza	0	1.12632	0.720008	0.468396	0.0331464	-0.0213761	0.300578	0.215278	1.12632	0.683333	2.66631	2.83902	2.66654	2.83951	0.204301	0.142857	-0.0514286	-0.107527	0.0225564	0.00740741
I15A	E8	0.888889	0.520958	0.436551	0.319136	0.00055146	-0.0448921	0.0512898	-0.0801912	0.520958	0.257426	0.300654	0.0934066	0.300654	0.0934066	-0.0445443	-0.113723	-0.0409357	-0.0465116	-0.010989	-0.0217391
I15A	307fu	-0.62963	0.345912	0.37775	0.312472	-0.0548225	-0.138717	0.0769231	-0.0817844	0.345912	0.0594059	0.504912	0.324666	0.505226	0.325153	0.362823	0.215426	0	-0.0232558	0.00371747	0
I15A	14T22	0.677419	0.121693	0.253421	0.176665	-0.0476663	-0.108073	-0.0365449	-0.152947	0.121693	0.049505	0.0407524	-0.148718	0.0407524	-0.148718	-0.0916196	-0.109787	-0.376471	-0.383721	-0.0184502	-0.0220588
I15A	157	0.2	0.614583	0.332012	0.235405	-0.00589821	-0.0689491	0.027027	-0.0918747	0.614583	0.534653	0.870748	0.617647	0.870748	0.617647	0.194364	0.121401	-0.0769231	-0.0930233	-0.0147059	-0.0218978
I15A	3618	0.111111	0.857143	0.520825	0.1627	-0.0856221	-0.215236	-0.082774	-0.237918	0.857143	0.673267	1.22422	1	1.22422	1	0.499495	0.317376	-0.0666667	-0.104651	0.0441767	-0.037037
I15A	124fu	-0.8	0.5	0.284377	0.172459	-0.0447605	-0.128962	-0.0987124	-0.163569	0.5	0.366337	0.829384	0.556452	0.829384	0.556452	0.153602	0.128546	-0.0409357	-0.0465116	-0.0291971	-0.0431655
I15A	JinR7	0.314286	0.207101	0.155109	0.0691862	0.0132495	-0.0127446	0.0546042	-0.133298	0.207101	0.00990099	0.129252	-0.0235294	0.129252	-0.0235294	-0.010064	-0.0407801	-0.0520231	-0.0574713	0	-0.00740741
I15A	Meiza	1.21429	0.515528	0.392382	0.286443	0.0419833	-0.0716089	0.0475241	-0.163038	0.515528	0.207921	0.912568	0.41129	0.912568	0.41129	0.175573	0.0921986	-0.407821	-0.430108	-0.0296296	-0.0296296
307A	E8	0.416667	1.288	0.516616	0.495642	0.0193218	-0.0858147	0.0956903	0.0623229	1.288	1.16667	0.488673	0.263736	0.488673	0.263736	0.00218627	-0.13116	-0.0538922	-0.0705882	-0.0254545	-0.0289855
307A	307fu	-0.212121	1.52991	0.489407	0.324681	-0.09561	-0.121786	0.186134	0.185241	1.52991	1.50847	0.565193	0.392126	0.565517	0.392638	0.679266	0.606405	-0.353659	-0.353659	-0.00369004	-0.0145985
307A	14T22	0.351351	0.482993	0.342538	0.329384	-0.115705	-0.222842	0.11329	0.0735294	0.482993	0.238636	0.0869565	-0.102564	0.0869565	-0.102564	-0.0779281	-0.159149	-0.0481928	-0.0595238	-0.003663	-0.00729927
307A	157	0.125	1.28	0.590623	0.380289	-0.0356968	-0.0356222	0.129463	0.0822391	1.28	0.879121	1.12121	0.852941	1.12121	0.852941	0.362628	0.194553	-0.0181818	-0.0240964	-0.0145985	-0.0145985
307A	3618	-0.212121	0.842857	0.572317	0.143975	-0.093922	-0.175144	0.0311042	0	0.842857	0.592593	0.955752	0.740157	0.955752	0.740157	0.585071	0.491736	-0.0310559	-0.0487805	0.0677291	-0.0218978
307A	124fu	-0.125	1.1831	0.427841	0.221085	0.0805884	0.0500727	0.142274	0.0409429	1.1831	0.86747	1.24299	0.889764	1.24299	0.889764	0.194919	0.133457	-0.365269	-0.376471	-0.0507246	-0.057554
307A	JinR7	0.0731707	1.0315	0.0740113	0.0683324	-0.00180486	-0.0875388	0.308905	0.25264	1.0315	0.897059	0.609428	0.405882	0.609428	0.405882	0.232971	0.180529	-0.00591716	-0.0344828	-0.0148148	-0.0291971
307A	Meiza	0.352941	1.23529	0.370091	0.360139	0.162403	0.10179	0.28385	0.187029	1.23529	1.21667	1.01075	0.472441	1.01075	0.472441	0.149793	0.149793	-0.0742857	-0.129032	-0.0147059	-0.0218978
JinchangzaoA	E8	1.57143	0.502825	0.310704	0.169542	-0.0501281	-0.0530134	0.0296275	-0.121182	0.502825	0.198198	0.339969	-0.0384615	0.339969	-0.0384615	0.173806	-0.0962851	-0.00584795	-0.0116279	0.0185874	-0.00724638
JinchangzaoA	307fu	0.913043	0.372781	0.26958	0.247461	-0.139482	-0.246041	0.0231579	-0.148222	0.372781	0.045045	0.940064	0.441187	0.940545	0.441718	0.864662	0.683258	-0.369048	-0.383721	0.0188679	0.00746269
JinchangzaoA	14T22	0.555556	0.497487	0.214238	0.106808	-0.0576685	-0.0718652	-0.0178102	-0.157737	0.497487	0.342342	0.509847	0.0615385	0.509847	0.0615385	0.174351	-0.0570213	-0.0470588	-0.0581395	0.011236	-0.00735294
JinchangzaoA	157	-0.333333	0.534653	0.473774	0.408582	-0.226095	-0.303993	-0.0313589	-0.164747	0.534653	0.396396	0.444623	0.0588235	0.444623	0.0588235	0.294942	0.00622568	-0.00591716	-0.0232558	0.0149254	-0.00729927
JinchangzaoA	3618	0.73913	0.65625	0.515522	0.185179	-0.00678549	-0.177919	-0.160037	-0.317977	0.65625	0.432432	1.49158	1.80303	1.49158	1.24242	0.734355	0.590164	-0.357576	-0.383721	0.0530612	-0.0152672
JinchangzaoA	124fu	0	0.56701	0.191202	0.119954	-0.0348648	-0.153836	-0.0290939	-0.122684	0.56701	0.369369	0.961492	1.05808	0.961492	0.873563	0.431602	0.188137	-0.0175439	-0.0232558	-0.00740741	-0.0359712
JinchangzaoA	JinR7	0.225806	-0.00558659	0.247784	0.121999	-0.0858152	-0.102183	0.0171393	-0.182774	-0.00558659	-0.198198	0.11557	-0.182353	0.11557	-0.182353	0.148023	-0.0396975	-0.0289017	-0.0344828	0.00757576	0
JinchangzaoA	Meiza	0.583333	0.508772	0.252821	0.124531	0.117689	-0.0414235	0.154659	-0.0971457	0.508772	0.162162	1.95224	1.57576	1.95224	1.57576	0.29881	0.127066	-0.0726257	-0.107527	0	-0.0148148
4190A	E8	-0.0967742	0.469027	0.326985	0.199235	-0.792528	-0.0838281	0.0895469	0.0814448	0.469027	0.257576	-0.289474	-0.406593	-0.289474	-0.406593	-0.287671	-0.310083	0.0120482	-0.0117647	0.0342205	-0.0144928
4190A	307fu	0.3	0.6	0.337152	0.0773826	-0.812663	0.00387577	0.184259	0.157441	0.6	0.448276	0.164667	0.0180302	0.164912	0.0184049	0.0113208	-0.132686	-0.0429448	-0.0487805	0.042471	0.00746269
4190A	14T22	-0.363636	0.22963	0.134874	0.00421556	-0.816648	-0.163505	0.0982618	0.0840336	0.22963	-0.0568182	-0.0914826	-0.261538	-0.0914826	-0.261538	-0.266694	-0.28479	-0.0181818	-0.0357143	0.0191571	-0.0220588
4190A	157	0.826087	0.594203	0.421078	0.120865	-0.831275	-0.0910063	0.141649	0.119558	0.594203	0.208791	0.513699	0.3	0.513699	0.3	-0.140024	-0.15642	-0.0487805	-0.060241	0.0305344	-0.0145985
4190A	3618	0.2	1.40625	0.646403	0.11737	-0.830839	-0.103707	0.088358	0.0316319	1.40625	0.901235	0.638009	0.483607	0.638009	0.483607	0.333971	0.127832	-0.05	-0.0617284	0.0878661	0.04
4190A	124fu	0.478261	0.876923	0.353967	0.0545695	-0.813135	0.00147316	0.175491	0.0949132	0.876923	0.46988	0.741627	0.491803	0.741627	0.491803	-0.169762	-0.222492	-0.0240964	-0.0470588	0.00757576	-0.0431655
4190A	JinR7	-0.0833333	0.286957	0.16317	0.043082	-0.814964	-0.151398	0.161736	0.0869878	0.286957	0.0882353	-0.0821918	-0.211765	-0.0821918	-0.211765	-0.287707	-0.338997	-0.0238095	-0.0574713	0.0542636	0.0225564
4190A	Meiza	0.170732	0.962617	0.37582	0.235967	-0.779223	0.177988	0.196663	0.0826743	0.962617	0.75	1.03315	0.508197	1.03315	0.508197	-0.0399274	-0.144013	-0.0689655	-0.129032	0.0384615	0
QL33A	E8	1.07692	0.962264	1.60469	0.334409	-0.0644592	-0.158605	0.154609	0.113314	0.962264	0.575758	0.126761	0.0989011	0.126761	0.0989011	-0.124895	-0.213798	-0.0357143	-0.0470588	0.00735294	-0.00724638
QL33A	307fu	0.485714	1	3.75771	1.42321	-0.0223719	-0.0556875	0.142857	0.135542	1	0.689655	0.124799	0.0924855	0.125	0.0924855	0.413953	0.301618	-0.0424242	-0.0481928	0	0
QL33A	14T22	0.230769	0.375	1.36491	0.210208	-0.0957142	-0.173219	0.104783	0.0595238	0.375	0	0	-0.0564103	0	-0.0564103	-0.081761	-0.130213	-0.0658683	-0.0714286	0	-0.00735294
QL33A	157	1.44444	0.664122	1.08299	0.0598342	-0.0536088	-0.0586292	0.125453	0.0725639	0.664122	0.197802	0.28863	0.277457	0.28863	0.277457	0.00684932	-0.0848249	-0.0481928	-0.0481928	-0.00369004	-0.0145985
QL33A	3618	0.142857	0.917355	1.12861	0.0759018	-0.0923551	-0.177909	0.0160344	-0.00915332	0.917355	0.432099	0.463235	0.150289	0.463235	0.150289	0.318635	0.195052	-0.0864198	-0.108434	0.0403226	-0.0373134
QL33A	124fu	0.666667	0.869919	0.903077	-0.0322794	-0.0153846	-0.048252	0.0968183	-0.00558313	0.869919	0.385542	0.423077	0.0693642	0.423077	0.0693642	-0.0140845	-0.0268767	-0.0952381	-0.105882	-0.018315	-0.0359712
QL33A	JinR7	0.209302	0.314815	1.03417	0.041696	-0.121673	-0.19481	0.0971066	0.0556827	0.314815	0.0441176	-0.422741	-0.427746	-0.422741	-0.427746	0.0146989	0.0113422	-0.0352941	-0.0574713	0.011236	0.0150376
QL33A	Meiza	0.444444	0.94	1.55169	0.30684	0.137013	0.0721107	0.18014	0.0968726	0.94	0.616667	0.663793	0.115607	0.663793	0.115607	0.208519	0.160799	-0.0795455	-0.129032	-0.0111524	-0.0148148
	S.E.(mean）	0.0434885	0.0916115	0.0609694	0.0217793	-0.0142333	-0.009977	0.0157565	0.00634441	0.0916115	0.0599631	0.0811768	0.0553046	0.0811809	0.0538569	0.0171634	0.00542489	-0.00902298	-0.0112065	0.00197379	-0.00169614
	MAX	2.8333	1.52991	3.75771	1.42321	0.173312	0.177988	1.84894	1.79398	1.52991	1.50847	2.66631	4.10015	2.66654	4.1008	0.864662	0.683258	0.0181818	0.0120482	0.166667	0.166667
	MIN	-0.8	-0.00558659	-0.0486486	-0.295199	-0.831275	-0.303993	-0.160037	-0.317977	-0.00558659	-0.198198	-0.422741	-0.427746	-0.422741	-0.427746	-0.293283	-0.357847	-0.407821	-0.430108	-0.155556	-0.179856
1DF, days to flowering; DM, days to maturity; PH, plant height (cm); PL, panicle length (cm); PWT, panicle weight (g); BIY, fresh biomass yield; TKW, thousand kernel weight (g); GY, grain yield (tons ha-1); SD, Stem diameter; TL, Tiller
